# Supplementary material for: Examination of conformational dynamics of AdiC transporter with fluorescence-polarization microscopy
Source: J Gen Physiol. 2025 Feb 20;157(3):e202413709. doi: 10.1085/jgp.202413709 (PMC11841622; doi:10.1085/jgp.202413709)
Supplement: Table S1 — shows the analysis results of lifetimes and transition probabilities for state C1 of AdiC in the absence or presence of Arg+ or Agm2+. [file jgp_202413709_tables1.xlsx]

## Sheet: Table S1
Table S1. Analysis results of lifetimes and transition probabilities for state C1 of AdiC in the absence or presence of Arg+ or Agm2+.
Lifetimes (s)a				Transition Probabilitiesb				Transition Rate Constants (s-1)c
τ1		0.096 +0.003/-0.004		P1,2		0.525 +0.036/-0.021
								k1,2		5.08 +0.448/-0.274
τ2		0.527 +0.015/-0.014		P1,3		0.286 +0.014/-0.024		k1,3		2.76 +0.205/-0.253
								k1,4		1.82 +0.236/-0.195
f		0.918 +0.001/-0.002		P1,4		0.189 +0.022/-0.019		k1,5		0.557 +0.022/-0.013
								k5,1		2.03 +0.051/-0.057
argτ1		0.094 +0.001/-0.001		argP1,2		0.492 +0.035/-0.034
								argk1,2		4.68 +0.354/-0.342
argτ2		0.545 +0.116/-0.087		argP1,3		0.296 +0.029/-0.025		argk1,3		2.82 +0.285/-0.247
								argk1,4		2.02 +0.170/-0.187
argf		0.870 +0.002/-0.003		argP1,4		0.212 +0.017/-0.019		argk1,5		0.948 +0.013/-0.011
								argk5,1		1.98 +0.055/-0.024
agmτ1		0.079 +0.005/-0.005		agmP1,2		0.527 +0.019/-0.029
								agmk1,2		6.16 +0.354/-0.342
agmτ2		0.524 +0.026/-0.021		agmP1,3		0.282 +0.027/-0.020		agmk1,3		3.29 +0.410/-0.320
								agmk1,4		2.23 +0.342/-0.238
agmf		0.911 +0.003/-0.003		agmP1,4		0.191 +0.025/-0.016		agmk1,5		0.800 +0.039/-0.030
a τ1, τ2 and f are the time constants and relative amplitude obtained from a fit in the form of Eq. 3 to the plots for C1 in Fig. 7. Maximum likelihood fits were based on a discrete two exponential pmf (Eq. S1), and performed simultaneously on dwell-time distributions of C1 obtained over all ligand conditions coupled with a form of Eq. 3. To determine confidence intervals, the data sets were re-s…
b P1,j is the probability of C1 transitioning to Cj (Eq. S19). The maximum likelihood fit is based on a binomial pdf, with the probability defined by an equation in the same form as Eq. 3. 95% confidence interval values were calculated as in a.
c k1,j is the rate of C1 transitioning to Cj,calculated with Eq. S18 from k1 (Eq. S16) and p1,j . 95% confidence interval values were calculated as described above in a.
