# Supplementary material for: Examination of conformational dynamics of AdiC transporter with fluorescence-polarization microscopy
Source: J Gen Physiol. 2025 Feb 20;157(3):e202413709. doi: 10.1085/jgp.202413709 (PMC11841622; doi:10.1085/jgp.202413709)
Supplement: Table S2 — shows the analysis results of lifetimes and transition probabilities for state C2 of AdiC in the absence or presence of Arg+ or Agm2+. [file jgp_202413709_tables2.xlsx]

## Sheet: Sheet1
Table S2. Analysis results of lifetimes and transition probabilities for state C2 of AdiC in the absence or presence of Arg+ or Agm2+
Lifetimes (s)a				Transition Probabilitiesb				Transition Rate Constants (s-1)c
τ1		0.127 +0.003/-0.001		P2,1		0.397 +0.020/-0.008
								k2,1		2.45 +0.166/-0.063
τ2		0.602 +0.007/-0.033		P2,3		0.286 +0.014/-0.028		k2,3		1.85 +0.120/-0.175
								k2,4		1.86 +0.160/-0.103
f		0.726 +0.013/-0.003		P2,4		0.302 +0.022/-0.016		k2,6		1.24 +0.006/-0.034
								k6,2		2.11 +0.105/-0.021
argτ1		0.120 +0.002/-0.003		argP2,1		0.323 +0.015/-0.015
								argk2,1		2.21 +0.128/-0.115
argτ2		0.497 +0.010/-0.022		argP2,3		0.323 +0.025/-0.027		argk2,3		2.21 +0.188/-0.192
								argk2,4		2.43 +0.178/-0.136
argf		0.764 +0.004/-0.007		argP2,4		0.354 +0.023/-0.018		argk2,6		1.05 +0.007/-0.037
								argk6,2		2.44 +0.098/-0.040
agmτ1		0.118 +0.004/-0.006		agmP2,1		0.313 +0.039-0.031
								agmk2,1		2.30 +0.310/-0.257
agmτ2		0.510 +0.015/-0.019		agmP2,3		0.407 +0.047/-0.042		agmk2,3		2.99 +0.378/-0.345
								agmk2,4		2.07 +0.169/-0.200
agmf		0.834 +0.005/-0.009		agmP2,4		0.281 +0.018/-0.023		agmk2,6		0.789 +0.011/-0.042
a τ1, τ2 and f are the time constants and relative amplitude obtained from a fit of a form of Eq. 3 to the plots for C2 in Fig. 7. Maximum likelihood fits were based on a discrete two exponential pmf (Eq. S1), and performed simultaneously on dwell-time distributions of C2 obtained over all ligand conditions coupled with a form of Eq. 3. To determine confidence intervals, the data sets were re-sam…
b P2,j is the probability of C2 transitioning to Cj (Eq. S19). The maximum likelihood fit is based on a binomial pdf, with the probability defined by an equation in the same form as Eq. 3. 95% confidence interval values were calculated as in a.
c k2,j is the rate of C2 transitioning to Cj,calculated with Eq. S18 from k2 (Eq.S16) and p2,j . 95% confidence interval values were calculated as described above in a.
