# Supplementary material for: Examination of conformational dynamics of AdiC transporter with fluorescence-polarization microscopy
Source: J Gen Physiol. 2025 Feb 20;157(3):e202413709. doi: 10.1085/jgp.202413709 (PMC11841622; doi:10.1085/jgp.202413709)
Supplement: Table S3 — shows the analysis results of lifetimes and transition probabilities for state C3 of AdiC in the absence or presence of Arg+ or Agm2+. [file jgp_202413709_tables3.xlsx]

## Sheet: Sheet1
Table S3. Analysis results of lifetimes and transition probabilities for state C3 of AdiC in the absence or presence of Arg+ or Agm2+
Lifetimes (s)a				Transition Probabilitiesb				Transition Rate Constants (s-1)c
τ1		0.101 +0.002/-0.003		P3,1		0.303 +0.025/-0.007
								k3,1		2.81 +0.256/-0.092
τ2		0.550 +0.024/-0.011		P3,2		0.417 +0.013/-0.024		k3,2		3.87 +0.190/-0.240
								k3,4		2.60 +0.261/-0.240
f		0.924 +0.001/-0.001		P3,4		0.280 +0.026/-0.025		k3,7		0.499 +0.016/-0.006
								k7,3		1.94 +0.042/-0.081
argτ1		0.113 +0.001/-0.002		argP3,1		0.247 +0.014/-0.015
								argk3,1		1.82 +0.112/-0.113
argτ2		0.630 +0.013/-0.018		argP3,2		0.412 +0.018/-0.011		argk3,2		3.04 +0.151/-0.089
								argk3,4		2.51 +0.101/-0.136
argf		0.797 +0.002/-0.004		argP3,4		0.341 +0.011/-0.018		argk3,7		1.15 +0.022/-0.019
								argk7,3		1.90 +0.052/-0.040
agmτ1		0.109 +0.003/-0.005		agmP3,1		0.220 +0.037/-0.034
								agmk3,1		1.77 +0.314/-0.280
agmτ2		0.597 +0.019/-0.023		agmP3,2		0.445 +0.016/-0.034		agmk3,2		3.58 +0.236/-0.295
								agmk3,4		2.70 +0.284/-0.188
agmf		0.866 +0.002/-0.005		agmP3,4		0.335 +0.030/-0.021		agmk3,7		0.851 +0.025/-0.021
a τ1, τ2 and f are the time constants and relative amplitude obtained from a fit of a form of Eq. 3 to the plots for C3 in Fig. 7. Maximum likelihood fits were based on a discrete two exponential pmf (Eq. S1), and performed simultaneously on dwell-time distributions of C3 obtained over all ligand conditions coupled with a form of Eq. 3. To determine confidence intervals, the data sets were re-sam…
b P3,j is the probability of C3 transitioning to Cj (Eq. S19). The maximum likelihood fit is based on a binomial pdf, with the probability defined by an equation in the same form as Eq. 3. 95% confidence interval values were calculated as in a.
c k3,j is the rate of C3 transitioning to Cj,calculated with Eq. S18 from k3 (Eq.S16) and p3,j . 95% confidence interval values were calculated as described above in a.
