# Supplementary material for: Examination of conformational dynamics of AdiC transporter with fluorescence-polarization microscopy
Source: J Gen Physiol. 2025 Feb 20;157(3):e202413709. doi: 10.1085/jgp.202413709 (PMC11841622; doi:10.1085/jgp.202413709)
Supplement: Table S4 — shows the analysis results of lifetimes and transition probabilities for state C4 of AdiC in the absence or presence of Arg+ or Agm2+. [file jgp_202413709_tables4.xlsx]

## Sheet: Sheet1
Table S4. Analysis results of lifetimes and transition probabilities for state C4 of AdiC in the absence or presence of Arg+ or Agm2+
Lifetimes (s)a				Transition Probabilitiesb				Transition Rate Constants (s-1)c
τ1		0.080 +0.003/-0.001		P4,1		0.230 +0.023/-0.019
								k4,1		2.78 +0.281/-0.260
τ2		0.585 +0.001/-0.007		P4,2		0.445 +0.038/-0.026		k4,2		5.39 +0.466/-0.393
								k4,3		3.93 +0.213/-0.327
f		0.961 +0.002/-0.001		P4,3		0.325 +0.017/-0.023		k4,8		0.363 +0.006/-0.04
								k8,4		1.76 +0.023/-0.001
argτ1		0.113 +0.001/-0.008		argP4,1		0.195 +0.023/-0.018
								argk4,1		1.54 +0.225/-0.145
argτ2		0.610 +0.003/-0.016		argP4,2		0.432 +0.029/-0.024		argk4,2		3.41 +0.371/-0.200
								argk4,3		2.95 +0.320/-0.205
argf		0.870 +0.004/-0.010		argP4,3		0.373 +0.025/-0.025		argk4,8		0.742 +0.019/-0.003
								argk8,4		1.83 +0.042/-0.014
agmτ1		0.096 +0.003/-0.005		agmP4,1		0.154 +0.028/-0.022
								agmk4,1		1.38 +0.270/-0.205
agmτ2		0.486 +0.012/-0.017		agmP4,2		0.428 +0.037/-0.033		agmk4,2		3.85 +0.430/-0.334
								agmk4,3		3.75 +0.462/-0.365
agmf		0.834 +0.006/-0.012		agmP4,3		0.417 +0.042/-0.037		agmk4,8		1.061 +0.027/-0.023
a τ1, τ2 and f are the time constants and relative amplitude obtained from a fit of a form of Eq. 3 to the plots for C4 in Fig. 7. Maximum likelihood fits were based on a discrete two exponential pmf (Eq. S1), and performed simultaneously on dwell-time distributions of C4 obtained over all ligand conditions coupled with a form of Eq. 3. To determine confidence intervals, the data sets were re-sam…
b P4,j is the probability of C4 transitioning to Cj (Eq. S19). The maximum likelihood fit is based on a binomial pdf, with the probability defined by an equation in the same form as Eq. 3. 95% confidence interval values were calculated as in a.
c k4,j is the rate of C4 transitioning to Cj,calculated with Eq. S18 from k4 (Eq.S16) and p4,j . 95% confidence interval values were calculated as described above in a.
