# Supplementary material for: Examination of conformational dynamics of AdiC transporter with fluorescence-polarization microscopy
Source: J Gen Physiol. 2025 Feb 20;157(3):e202413709. doi: 10.1085/jgp.202413709 (PMC11841622; doi:10.1085/jgp.202413709)
Supplement: Table S5 — shows the probabilities of the four conformational states of AdiC determined with bifunctional or monofunctional probes. [file jgp_202413709_tables5.xlsx]

## Sheet: Sheet1
Table S5. Probabilities of the four conformational states of AdiC determined with bifunctional or monofunctional probes
		P1		P2		P3		P4
Apo (BF)		0.192 ± 0.015		0.492 ± 0.040		0.177 ± 0.011		0.140 ± 0.026
Apo (MF)		0.182 ± 0.016		0.500± 0.021		0.207 ± 0.017		0.111 ± 0.013
1 mM Arg (BF)		0.172 ± 0.020		0.308 ± 0.013		0.306 ± 0.019		0.214 ± 0.018
1 mM Arg (MF)		0.158 ± 0.017		0.326 ± 0.021		0.291 ± 0.021		0.225 ± 0.019
