# Supplementary material for: Examination of conformational dynamics of AdiC transporter with fluorescence-polarization microscopy
Source: J Gen Physiol. 2025 Feb 20;157(3):e202413709. doi: 10.1085/jgp.202413709 (PMC11841622; doi:10.1085/jgp.202413709)
Supplement: Table S6 — shows the analysis results of lifetimes and transition probabilities for state C1 of monofunctional ATTO-550 labeled AdiC in the absence or presence of Arg+. [file jgp_202413709_tables6.xlsx]

## Sheet: Sheet1
Table S6. Analysis results of lifetimes and transition probabilities for state C1 of monofunctional ATTO-550 labelled AdiC in the absence or presence of Arg+
Lifetimes (s)a				Transition Probabilitiesb				Transition Rate Constants (s-1)c
τ1		0.092 ± 0.006		p1,2		0.425 ± 0.014
								k1,2		4.353 ± 0.189
τ2		0.306 ± 0.023		p1,3		0.365 ± 0.014		k1,3		3.740 ± 0.143
								k1,4		2.146 ± 0.023
f		0.924 ± 0.020		p1,4		0.209 ± 0.014		k1,5		0.387 ± 0.029
								k5,1		3.439 ± 0.177
argτ1		0.079 ± 0.007		argp1,2		0.389 ± 0.017
								argk1,2		4.213 ± 0.208
argτ2		0.241 ± 0.022		argp1,3		0.353 ± 0.017		argk1,3		3.830 ± 0.173
								argk1,4		2.777 ± 0.076
argf		0.787 ± 0.038		argp1,4		0.256 ± 0.017		argk1,5		1.112 ± 0.102
								argk5,1		4.822 ± 0.142
a τ1, τ2, f and argτ1, argτ2, argf are the time constants and relative amplitudes of C1 deduced from analyzing the dwell time distributions obtained in the absence or presence of 1 mM Arg+. Reported errors are the standard deviations as defined for an exponential distribution.
b p1,j is the probability of C1 transitioning to Cj (Eq. S19). Reported errors are the standard deviations as defined for a multinomial distribution.
c k1,j is the rate of C1 transitioning to Cj,calculated with Eq. S18 from k1 (Eq. S16) and p1,j . Reported errors are determined by propagating the errors reported in a and b.
