# Supplementary material for: Examination of conformational dynamics of AdiC transporter with fluorescence-polarization microscopy
Source: J Gen Physiol. 2025 Feb 20;157(3):e202413709. doi: 10.1085/jgp.202413709 (PMC11841622; doi:10.1085/jgp.202413709)
Supplement: Table S7 — shows the analysis results of lifetimes and transition probabilities for state C2 of monofunctional ATTO-550 labeled AdiC in the absence or presence of Arg+. [file jgp_202413709_tables7.xlsx]

## Sheet: Sheet1
Table S7. Analysis results of lifetimes and transition probabilities for state C2 of monofunctional ATTO-550 labelled AdiC in the absence or presence of Arg+
Lifetimes (s)a				Transition Probabilitiesb				Transition Rate Constants (s-1)c
τ1		0.138 ± 0.009		p2,1		0.392 ± 0.013
								k2,1		2.415 ± 0.085
τ2		0.567 ± 0.038		p2,3		0.354 ± 0.013		k2,3		2.180 ± 0.069
								k2,4		1.561 ± 0.027
f		0.805 ± 0.027		p2,4		0.254 ± 0.013		k2,5		0.756 ± 0.051
								k5,2		2.067 ± 0.140
argτ1		0.129 ± 0.009		argp2,1		0.301 ± 0.014
								argk2,1		4.213 ± 0.065
argτ2		0.774 ± 0.059		argp2,3		0.355 ± 0.014		argk2,3		3.830 ± 0.097
								argk2,4		2.777 ± 0.090
argf		0.978 ± 0.011		argp2,4		0.343 ± 0.014		argk2,6		0.115 ± 0.008
								argk6,2		1.314 ± 0.10
a τ1, τ2, f and argτ1, argτ2, argf are the time constants and relative amplitudes of C2 deduced from analyzing the dwell time distributions obtained in the absence or presence of 1 mM Arg+. Reported errors are the standard deviations as defined for an exponential distribution.
b p2,j is the probability of C2 transitioning to Cj (Eq. S19). Reported errors are the standard deviations as defined for a multinomial distribution.
c k2,j is the rate of C2 transitioning to Cj,calculated with Eq. S18 from k2 (Eq. S16) and p2,j . Reported errors are determined by propagating the errors reported in a and b.
