# Supplementary material for: Examination of conformational dynamics of AdiC transporter with fluorescence-polarization microscopy
Source: J Gen Physiol. 2025 Feb 20;157(3):e202413709. doi: 10.1085/jgp.202413709 (PMC11841622; doi:10.1085/jgp.202413709)
Supplement: Table S8 — shows the analysis results of lifetimes and transition probabilities for state C3 of monofunctional ATTO-550 labeled AdiC in the absence or presence of Arg+. [file jgp_202413709_tables8.xlsx]

## Sheet: Sheet1
Table S8. Analysis results of lifetimes and transition probabilities for state C3 of monofunctional ATTO-550 labelled AdiC in the absence or presence of Arg+
Lifetimes (s)a				Transition Probabilitiesb				Transition Rate Constants (s-1)c
τ1		0.087 ± 0.006		p3,1		0.298 ± 0.014
								k3,1		2.927 ± 0.087
τ2		0.276 ± 0.021		p3,2		0.460 ± 0.014		k3,2		4.513 ± 0.208
								k3,4		2.378 ± 0.045
f		0.795 ± 0.031		p3.4		0.242 ± 0.014		k3,7		0.996 ± 0.076
								k7,3		4.192 ± 0.320
argτ1		0.117 ± 0.009		argp3,1		0.245 ± 0.015
								argk3,1		1.956 ± 0.040
argτ2		0.728 ± 0.059		argp3,2		0.442 ± 0.015		argk3,2		3.532 ± 0.168
								argk3,4		2.500 ± 0.084
argf		0.925 ± 0.021		argp3,4		0.313 ± 0.015		argk3,7		0.444 ± 0.036
								argk7,3		1.464 ± 0.118
a τ1, τ2, f and argτ1, argτ2, argf are the time constants and relative amplitudes of C3 deduced from analyzing the dwell time distributions obtained in the absence or presence of 1 mM Arg+. Reported errors are the standard deviations as defined for an exponential distribution.
b p3,j is the probability of C3 transitioning to Cj (Eq. S19). Reported errors are the standard deviations as defined for a multinomial distribution.
c k3,j is the rate of C3 transitioning to Cj,calculated with Eq. S18 from k2 (Eq. S16) and p3,j . Reported errors are determined by propagating the errors reported in a and b.
