# Supplementary material for: Examination of conformational dynamics of AdiC transporter with fluorescence-polarization microscopy
Source: J Gen Physiol. 2025 Feb 20;157(3):e202413709. doi: 10.1085/jgp.202413709 (PMC11841622; doi:10.1085/jgp.202413709)
Supplement: Table S9 — shows the analysis results of lifetimes and transition probabilities for state C4 of monofunctional ATTO-550 labeled AdiC in the absence or presence of Arg+. [file jgp_202413709_tables9.xlsx]

## Sheet: Sheet1
Table S9. Analysis results of lifetimes and transition probabilities for state C4 of monofunctional ATTO-550 labelled AdiC in the absence or presence of Arg+
Lifetimes (s)a				Transition Probabilitiesb				Transition Rate Constants (s-1)c
τ1		0.077 ± 0.006		p4,1		0.310 ± 0.016
								k4,1		3.936 ± 0.138
τ2		0.498 ± 0.043		p4,2		0.444 ± 0.016		k4,2		5.651 ± 0.287
								k4,3		3.128 ± 0.068
f		0.979 ± 0.012		p4,3		0.246 ± 0.016		k4,8		0.190 ± 0.016
								k8,4		2.043 ± 0.177
argτ1		0.098 ± 0.008		argp4,1		0.203 ± 0.016
								argk4,1		1.964 ± 0.016
argτ2		0.624 ± 0.053		argp3,2		0.451 ± 0.016		argk4,2		4.365 ± 0.219
								argk4,3		3.346 ± 0.133
argf		0.945 ± 0.019		argp4,3		0.346 ± 0.016		argk4,8		0.386 ± 0.033
								argk8,4		1.677 ± 0.142
a τ1, τ2, f and argτ1, argτ2, argf are the time constants and relative amplitudes of C4 deduced from analyzing the dwell time distributions obtained in the absence or presence of 1 mM Arg+. Reported errors are the standard deviations as defined for an exponential distribution.
b p4,j is the probability of C4 transitioning to Cj (Eq. S19). Reported errors are the standard deviations as defined for a multinomial distribution.
c k4,j is the rate of C4 transitioning to Cj,calculated with Eq. S18 from k4 (Eq. S16) and p2,j . Reported errors are determined by propagating the errors reported in a and b.
