# Supplementary material for: Examination of conformational dynamics of AdiC transporter with fluorescence-polarization microscopy
Source: J Gen Physiol. 2025 Feb 20;157(3):e202413709. doi: 10.1085/jgp.202413709 (PMC11841622; doi:10.1085/jgp.202413709)
Supplement: Table S10 — shows the probabilities of states in the absence or presence Arg+ or Agm2+. [file jgp_202413709_tables10.xlsx]

## Sheet: Sheet1
Table S10. Probabilities of states in the absence or presence Arg+ or Agm2+
Apo state				Arg+-bound state				Agm2+-bound state
P1		0.156 +0.0013/-0.0021		argP1		0.113 +0.0013/-0.0016		agmP1		0.108 +0.0049/-0.0021
P2		0.309 +0.0007/-0.0014		argP2		0.242 +0.0017/-0.0017		agmP2		0.269 +0.0038/-0.0016
P3		0.158 +0.0018/-0.0011		argP3		0.181 +0.0014/-0.0008		agmP3		0.203 +0.0011/-0.0025
P4		0.110 +0.0016/-0.0012		argP4		0.152 +0.0009/-0.0011		agmP4		0.143 +0.0010/-0.0016
P5		0.041 +0.0002/-0.0004		argP5		0.053 +0.0005/-0.0004		agmP5		0.040 +0.0005/-0.0002
P6		0.167 +0.0031/-0.0022		argP6		0.098 +0.0014/-0.0018		agmP6		0.093 +0.0038/-0.0017
P7		0.038 +0.0012/-0.0012		argP7		0.102 +0.0021/-0.0013		agmP7		0.086 +0.0014/-0.0037
P8		0.020 +0.0010/-0.0017		argP8		0.060 +0.0014/-0.0018		agmP8		0.058 +0.0019/-0.0050
Probability values Pi were calculated using Eq. S31 from the rate constants given in tables S1-S4. 95% confidence intervals from maximum likelihood optimization were obtained as described in tables S1-S4.
