# Supplementary material for: Examination of conformational dynamics of AdiC transporter with fluorescence-polarization microscopy
Source: J Gen Physiol. 2025 Feb 20;157(3):e202413709. doi: 10.1085/jgp.202413709 (PMC11841622; doi:10.1085/jgp.202413709)
Supplement: Table S11 — shows the equilibrium dissociation constants of Arg+- or Agm2+-bound states. [file jgp_202413709_tables11.xlsx]

## Sheet: Sheet1
Table S11. Equilibrium dissociation constants of Arg+ or Agm2+- bound states
	Arg+-bound states (µM)				Agm2+-bound states (µM)
	argKD1		54 +22/-13		agmKD1		69 +19/-18
	argKD2		51 +21/-12		agmKD2		55 +15/-15
	argKD3		34 +15/-7.9		agmKD3		37 +10/-9.8
	argKD4		29 +12/-6.5		agmKD4		37 +11/-9.8
	argKD5		31 +13/-7.1		agmKD5		50 +14/-14
	argKD6		68 +30/-16		agmKD6		86 +25/-23
	argKD7		15 +6.7/-3.5		agmKD7		21 +6.4/-5.9
	argKD8		13 +5.5/-3.2		agmKD8		17 +5.3/-4.6
KD values were obtained by fitting Eq. 4 to the relation between probability and ligand concentration (Fig. 10). 95% confidence intervals from maximum likelihood optimization as described in tables S1-S4.
