# Supplementary material for: Examination of conformational dynamics of AdiC transporter with fluorescence-polarization microscopy
Source: J Gen Physiol. 2025 Feb 20;157(3):e202413709. doi: 10.1085/jgp.202413709 (PMC11841622; doi:10.1085/jgp.202413709)
Supplement: Table S12 — shows the equilibrium constants in the absence or presence of Arg+ or Agm2+. [file jgp_202413709_tables12.xlsx]

## Sheet: Sheet1
Table S12. Equilibrium constants in the absence or presence of Arg+ or Agm2+
Apo state				Arg+-bound state				Agm2+-bound state
K2,1		1.98 +0.022/-0.016		argK2,1		2.13 +0.026/-0.016		agmK2,1		2.48 +0.040/-0.082
K3,1		1.01 +0.026/-0.016		argK3,1		1.59 +0.036/-0.024		agmK3,1		1.87 +0.044/-0.101
K4,1		0.709 +0.020/-0.014		argK4,1		1.34 +0.025/-0.023		agmK4,1		1.31 +0.033/-0.070
K5,1		0.265 +0.003/-0.003		argK5,1		0.463 +0.010/-0.007		agmK5,1		0.367 +0.007/-0.013
K6,1		1.07 +0.018/-0.007		argK6,1		0.866 +0.011/-0.012		agmK6,1		0.856 +0.016/-0.015
K7,1		0.247 +0.013/-0.009		argK7,1		0.896 +0.031/-0.021		agmK7,1		0.799 +0.029/-0.066
K8,1		0.131 +0.007/-0.011		argK8,1		0.530 +0.016/-0.019		agmK8,1		0.535 +0.028/-0.067
Equilibrium constant values obtained by fitting Eq. 4 to the relation between probability and ligand concentration (Fig. 10). 95% confidence intervals from maximum likelihood optimization as described in Tables S1-S4.
