# Supplementary material for: Examination of conformational dynamics of AdiC transporter with fluorescence-polarization microscopy
Source: J Gen Physiol. 2025 Feb 20;157(3):e202413709. doi: 10.1085/jgp.202413709 (PMC11841622; doi:10.1085/jgp.202413709)
Supplement: Table S13 — shows the observed and calculated kmax and Km of Arg+ and Agm2+. [file jgp_202413709_tables13.xlsx]

## Sheet: Sheet1
Table S13. Observed and calculated kmax and Km of Arg+ and Agm2+
Ligand	Arg+		Agm2+
Configuration	Inside-out		Inside-out		Outside-out
	kmax (s-1)	Km (mM)	kmax (s-1)	Km (mM)	kmax (s-1)	Km (mM)
Observeda	0.12	0.1	0.125	0.1	0.086	0.043
Calculatedb (Configuration 1)	0.098 +0.013/ -0.014	0.021 +0.009/ -0.008	0.092 +0.022/ -0.027	0.027 +0.014/ -0.010	0.090 +0.019/ -0.037	0.043 +0.023/ -0.019
Calculatedc (Configuration 2)	0.096 +0.015/ -0.012	0.047 +0.015/ -0.02	0.090 +0.019/ -0.037	0.043 +0.023/ -0.019	0.092 +0.022/ -0.027	0.027 +0.014/ -0.010
a Values were obtained from previously reported flux assays (Tsai et al., 2012). Errors were not reported
b Values were predicted from the kinetic model in Supplementary Fig. 3. 95% confidence intervals from maximum likelihood optimization were obtained as described in Tables S1-S4.
c Values were predicted from the kinetic model in Supplementary Fig. 4. 95% confidence intervals from maximum likelihood optimization were obtained as described in Tables S1-S4.
